# Supplementary material for: Silicone Nanofilament Support Layers in an Open-Channel System for the Fast Reduction of Para-Nitrophenol
Source: Nanomaterials (Basel). 2021 Jun 24;11(7):1663. doi: 10.3390/nano11071663 (PMC8305141; doi:10.3390/nano11071663)
Supplement: Supplementary file 1 [file nanomaterials-11-01663-s001.zip]

Archive with 1 entries (1 files):
- nanomaterials-1244137-supplementary.pdf
